# Supplementary material for: The Weight-Based Feature Selection (WBFS) Algorithm Classifies Lung Cancer Subtypes Using Proteomic Data
Source: Entropy (Basel). 2023 Jun 29;25(7):1003. doi: 10.3390/e25071003 (PMC10378569; doi:10.3390/e25071003)
Supplement: Supplementary file 1 [file entropy-25-01003-s001.zip]

Archive with 1 entries (1 files):
- entropy-2345429-supplementary.pdf
